# Supplementary material for: Genes whose expressions in the primary lung squamous cell carcinoma are able to accurately predict the progression of metastasis through lymphatic system, inferred from a bioinformatics analyses
Source: Sci Rep. 2023 Apr 25;13:6733. doi: 10.1038/s41598-023-33897-3 (PMC10130036; doi:10.1038/s41598-023-33897-3)
Supplement: Supplementary file 1 — Supplementary Information 1. [file 41598_2023_33897_MOESM1_ESM.xlsx]

## Sheet: inf
en.id	names	lung.N.vs.C	lung.NN.vs.C	lung.NN.vs.N
ENSG00000088325	TPX2	4.30541	4.58113	0.275721
ENSG00000101057	MYBL2	4.39293	4.73278	0.339851
ENSG00000090889	KIF4A	3.56546	3.86169	0.296224
ENSG00000146670	CDCA5	3.47894	3.7468	0.267864
ENSG00000166851	PLK1	3.54785	3.8228	0.274945
ENSG00000089685	BIRC5	4.25002	4.62947	0.379448
ENSG00000135451	TROAP	3.7323	4.01554	0.283239
ENSG00000157456	CCNB2	3.54519	3.80342	0.258231
ENSG00000121152	NCAPH	3.33379	3.63102	0.297235
ENSG00000138160	KIF11	3.09497	3.37789	0.282912
ENSG00000131747	TOP2A	4.14564	4.47164	0.326005
ENSG00000111206	FOXM1	4.07998	4.40447	0.324486
ENSG00000109805	NCAPG	3.05358	3.33105	0.277467
ENSG00000138180	CEP55	3.54156	3.84152	0.299961
ENSG00000115163	CENPA	3.0914	3.36862	0.277216
ENSG00000174371	EXO1	3.14605	3.45638	0.310335
ENSG00000145386	CCNA2	3.31817	3.69014	0.371972
ENSG00000094804	CDC6	3.43984	3.75803	0.318192
ENSG00000134057	CCNB1	3.25184	3.53386	0.282028
ENSG00000101003	GINS1	3.25256	3.54513	0.292567
ENSG00000171848	RRM2	3.67475	4.07843	0.403673
ENSG00000186185	KIF18B	3.64028	3.94721	0.306938
ENSG00000169679	BUB1	2.94579	3.2219	0.276117
ENSG00000178999	AURKB	3.48522	3.78053	0.295309
ENSG00000143228	NUF2	3.37964	3.63997	0.260338
ENSG00000127564	PKMYT1	3.24336	3.54987	0.306507
ENSG00000165304	MELK	3.51997	3.89745	0.377472
ENSG00000167513	CDT1	3.10621	3.39888	0.292676
ENSG00000122952	ZWINT	2.80843	3.12378	0.315348
ENSG00000077152	UBE2T	3.05676	3.31355	0.256793
ENSG00000276043	UHRF1	3.17438	3.48839	0.31401
ENSG00000135476	ESPL1	2.99334	3.26802	0.274671
ENSG00000087586	AURKA	2.75469	3.02117	0.26648
ENSG00000080986	NDC80	2.99982	3.26878	0.268963
ENSG00000065328	MCM10	3.00905	3.32096	0.311907
ENSG00000170312	CDK1	3.02214	3.31103	0.288893
ENSG00000164611	PTTG1	2.6984	2.94739	0.248992
ENSG00000164109	MAD2L1	2.9046	3.23668	0.332085
ENSG00000154839	SKA1	2.86702	3.15632	0.289298
ENSG00000140525	FANCI	2.71594	2.97583	0.259887
ENSG00000148773	MKI67	3.45539	3.77966	0.324277
ENSG00000167900	TK1	3.21947	3.62115	0.401678
ENSG00000119969	HELLS	2.613	2.84672	0.233716
ENSG00000076382	SPAG5	2.97626	3.31798	0.341717
ENSG00000035499	DEPDC1B	2.81892	3.19433	0.375415
ENSG00000140534	TICRR	3.17471	3.46153	0.286823
ENSG00000168078	PBK	3.0914	3.37574	0.284341
ENSG00000129810	SGO1	2.24313	2.50414	0.261008
ENSG00000131153	GINS2	2.93772	3.23851	0.300796
ENSG00000105011	ASF1B	2.78241	3.14816	0.365744
ENSG00000138778	CENPE	2.54435	2.82331	0.278953
ENSG00000163808	KIF15	2.39544	2.66836	0.272918
ENSG00000161888	SPC24	2.63213	2.9532	0.321079
ENSG00000162062	TEDC2	2.50594	2.77184	0.265901
ENSG00000164045	CDC25A	2.43927	2.67525	0.235974
ENSG00000136492	BRIP1	2.51795	2.77509	0.257134
ENSG00000196584	XRCC2	2.64234	2.9003	0.257961
ENSG00000161800	RACGAP1	2.08796	2.31527	0.227311
ENSG00000163507	CIP2A	2.42237	2.64931	0.226937
ENSG00000068489	PRR11	2.49508	2.76899	0.273909
ENSG00000166803	PCLAF	2.93618	3.29679	0.360606
ENSG00000111602	TIMELESS	2.07275	2.32586	0.25311
ENSG00000182481	KPNA2	2.29955	2.68366	0.384106
ENSG00000142731	PLK4	1.98862	2.27482	0.286199
ENSG00000125319	HROB	2.41599	2.74299	0.326996
ENSG00000171241	SHCBP1	2.18795	2.41573	0.227777
ENSG00000152253	SPC25	2.29653	2.52965	0.233121
ENSG00000186193	SAPCD2	3.41482	3.80846	0.393638
ENSG00000127423	AUNIP	2.12037	2.34285	0.222475
ENSG00000108106	UBE2S	2.52776	2.79783	0.270075
ENSG00000198554	WDHD1	2.03446	2.23827	0.20381
ENSG00000186871	ERCC6L	2.41667	2.73827	0.321604
ENSG00000100526	CDKN3	2.68937	3.02273	0.333362
ENSG00000156802	ATAD2	2.02089	2.24562	0.224732
ENSG00000168496	FEN1	1.99202	2.21567	0.223643
ENSG00000175643	RMI2	2.54425	2.86635	0.322102
ENSG00000121211	MND1	1.90149	2.24383	0.34233
ENSG00000154920	EME1	2.25003	2.49926	0.249224
ENSG00000183763	TRAIP	1.72413	1.92504	0.200905
ENSG00000138346	DNA2	1.92474	2.17789	0.253144
ENSG00000153044	CENPH	1.95247	2.21727	0.264804
ENSG00000167747	C19orf48	1.8989	2.18979	0.290888
ENSG00000159259	CHAF1B	1.93644	2.15434	0.2179
ENSG00000146918	NCAPG2	1.8883	2.16817	0.279878
ENSG00000136982	DSCC1	1.96041	2.22096	0.260553
ENSG00000075702	WDR62	2.38851	2.68838	0.299866
ENSG00000176890	TYMS	2.18994	2.46935	0.279413
ENSG00000113368	LMNB1	1.85722	2.07304	0.215826
ENSG00000104889	RNASEH2A	1.88742	2.14466	0.257238
ENSG00000132646	PCNA	1.68208	1.88223	0.200158
ENSG00000128059	PPAT	1.82362	2.04916	0.225532
ENSG00000123219	CENPK	1.88427	2.12958	0.24531
ENSG00000109674	NEIL3	2.05626	2.41561	0.359351
ENSG00000076248	UNG	1.47411	1.66935	0.195236
ENSG00000265415	AC099850.3	1.49662	1.71693	0.220312
ENSG00000159055	MIS18A	1.51613	1.73754	0.221417
ENSG00000177602	HASPIN	1.69213	1.9086	0.216475
ENSG00000138092	CENPO	1.36837	1.62114	0.252765
ENSG00000006634	DBF4	1.7086	1.93242	0.223823
ENSG00000111445	RFC5	1.48193	1.6772	0.195268
ENSG00000079616	KIF22	1.43585	1.63182	0.195967
ENSG00000163535	SGO2	1.68896	1.95186	0.262896
ENSG00000013810	TACC3	1.70379	1.91933	0.215542
ENSG00000183010	PYCR1	2.49355	2.92159	0.428038
ENSG00000137135	ARHGEF39	1.97711	2.25172	0.274611
ENSG00000164087	POC1A	1.36803	1.58991	0.221878
ENSG00000167670	CHAF1A	1.80726	2.05412	0.246855
ENSG00000183048	SLC25A10	1.71913	2.03249	0.313358
ENSG00000012048	BRCA1	1.60853	1.84228	0.233756
ENSG00000123136	DDX39A	1.36763	1.58804	0.220406
ENSG00000221829	FANCG	1.54582	1.81127	0.265446
ENSG00000136231	IGF2BP3	3.17827	3.68645	0.508178
ENSG00000189159	JPT1	1.42174	1.69082	0.269075
ENSG00000115541	HSPE1	1.41911	1.66012	0.241005
ENSG00000138182	KIF20B	1.26368	1.47789	0.214207
ENSG00000065911	MTHFD2	1.71371	2.06568	0.351963
ENSG00000144381	HSPD1	1.33712	1.6016	0.264481
ENSG00000126453	BCL2L12	1.21706	1.42561	0.208553
ENSG00000101444	AHCY	1.43884	1.67338	0.234543
ENSG00000111786	SRSF9	0.831663	1.00593	0.174262
ENSG00000126602	TRAP1	1.1204	1.34083	0.220432
ENSG00000125450	NUP85	0.852496	1.0273	0.174804
ENSG00000077312	SNRPA	0.83746	0.998895	0.161435
ENSG00000256663	AC112777.1	0.875385	1.04787	0.172484
ENSG00000262814	MRPL12	1.39641	1.68962	0.293201
ENSG00000164032	H2AZ1	1.19944	1.45444	0.254998
ENSG00000165244	ZNF367	1.48723	1.7851	0.297871
ENSG00000014138	POLA2	1.03445	1.22984	0.195391
ENSG00000130935	NOL11	0.885622	1.10818	0.222556
ENSG00000183684	ALYREF	1.1105	1.37973	0.269226
ENSG00000135624	CCT7	0.889481	1.05498	0.165504
ENSG00000100749	VRK1	1.16264	1.43078	0.268144
ENSG00000131351	HAUS8	0.985115	1.21465	0.22953
ENSG00000108671	PSMD11	1.08634	1.28764	0.201292
ENSG00000161692	DBF4B	1.15855	1.38255	0.224007
ENSG00000139343	SNRPF	1.01901	1.22302	0.20401
ENSG00000130520	LSM4	1.06544	1.26173	0.196287
ENSG00000123975	CKS2	1.48308	1.75915	0.276077
ENSG00000161654	LSM12	0.827065	0.981983	0.154917
ENSG00000175931	UBE2O	0.923395	1.11648	0.19309
ENSG00000163029	SMC6	1.02927	1.24122	0.211949
ENSG00000143942	CHAC2	1.34089	1.62674	0.285852
ENSG00000115364	MRPL19	0.778357	0.93847	0.160113
ENSG00000278023	RDM1	0.816104	1.00569	0.189582
ENSG00000168883	USP39	0.816244	0.987576	0.171332
ENSG00000121058	COIL	0.749555	0.919696	0.170142
ENSG00000120802	TMPO	0.963401	1.17213	0.208726
ENSG00000119041	GTF3C3	0.737952	0.887709	0.149758
ENSG00000067177	PHKA1	1.0461	1.31787	0.271773
ENSG00000135454	B4GALNT1	2.35338	2.87009	0.516707
ENSG00000138095	LRPPRC	0.835258	1.02313	0.187875
ENSG00000073536	NLE1	0.87698	1.09043	0.21345
ENSG00000108883	EFTUD2	0.695417	0.86299	0.167573
ENSG00000103423	DNAJA3	0.771634	0.956185	0.184551
ENSG00000164104	HMGB2	1.03498	1.30567	0.270696
ENSG00000224877	NDUFAF8	0.935564	1.2072	0.271635
ENSG00000136450	SRSF1	0.460922	0.588476	0.127554
ENSG00000062822	POLD1	0.890836	1.14259	0.251758
ENSG00000105364	MRPL4	0.868518	1.07936	0.210847
ENSG00000232024	LSM12P1	0.560713	0.696546	0.135833
ENSG00000132591	ERAL1	0.664785	0.871631	0.206846
ENSG00000205208	C4orf46	0.752101	0.975744	0.223644
ENSG00000196704	AMZ2	0.748278	0.926477	0.178199
ENSG00000136463	TACO1	0.698655	0.926591	0.227936
ENSG00000141568	FOXK2	0.729779	0.950542	0.220763
ENSG00000182173	TSEN54	0.69358	0.872352	0.178772
ENSG00000265688	MAFG-DT	1.07231	1.39334	0.321027
ENSG00000166896	ATP23	0.727874	0.929305	0.201432
ENSG00000182446	NPLOC4	0.548197	0.687121	0.138924
ENSG00000142230	SAE1	0.648051	0.860172	0.212121
ENSG00000196368	NUDT11	1.64044	2.07802	0.437577
ENSG00000133195	SLC39A11	0.822239	1.03803	0.215792
ENSG00000143727	ACP1	0.572834	0.728787	0.155953
ENSG00000005075	POLR2J	0.705702	0.904562	0.19886
ENSG00000100591	AHSA1	0.620931	0.805447	0.184516
ENSG00000235489	DBF4P1	0.177985	0.225734	0.0477493
ENSG00000230524	COL6A4P1	0.396162	0.509586	0.113424
ENSG00000164163	ABCE1	0.590465	0.781333	0.190868
ENSG00000108384	RAD51C	0.624564	0.870255	0.245692
ENSG00000197170	PSMD12	0.56053	0.738598	0.178068
ENSG00000108389	MTMR4	0.623755	0.800177	0.176422
ENSG00000188612	SUMO2	0.572388	0.769592	0.197204
ENSG00000197345	MRPL21	0.840899	1.07868	0.237786
ENSG00000135972	MRPS9	0.494149	0.643726	0.149577
ENSG00000186665	C17orf58	0.675562	0.870221	0.194659
ENSG00000141552	ANAPC11	0.72077	0.987529	0.266759
ENSG00000108604	SMARCD2	0.552428	0.82957	0.277142
ENSG00000159210	SNF8	0.473033	0.618909	0.145876
ENSG00000167862	MRPL58	0.666767	0.910558	0.243791
ENSG00000147955	SIGMAR1	0.827933	1.07878	0.250844
ENSG00000066044	ELAVL1	0.433264	0.569709	0.136445
ENSG00000148019	CEP78	0.61243	0.812147	0.199717
ENSG00000198498	TMA16	0.50098	0.666179	0.165198
ENSG00000136937	NCBP1	0.526961	0.688126	0.161164
ENSG00000141994	DUS3L	0.672641	0.878406	0.205764
ENSG00000121073	SLC35B1	0.463036	0.609362	0.146326
ENSG00000133193	FAM104A	0.448464	0.626851	0.178387
ENSG00000169689	CENPX	0.779926	1.02753	0.2476
ENSG00000123064	DDX54	0.561734	0.74774	0.186006
ENSG00000213683	AC002056.1	0.100831	0.133247	0.0324163
ENSG00000178952	TUFM	0.489606	0.645311	0.155705
ENSG00000113356	POLR3G	0.742628	0.981865	0.239238
ENSG00000160256	FAM207A	0.561544	0.747562	0.186018
ENSG00000169136	ATF5	1.00446	1.32612	0.321665
ENSG00000164754	RAD21	0.492927	0.657028	0.164101
ENSG00000231749	ABCA9-AS1	0.612267	0.821111	0.208843
ENSG00000164134	NAA15	0.482499	0.673308	0.190809
ENSG00000254858	MPV17L2	0.537767	0.719739	0.181972
ENSG00000125445	MRPS7	0.561455	0.790128	0.228673
ENSG00000087191	PSMC5	0.392177	0.59991	0.207733
ENSG00000164749	HNF4G	0.863839	1.18465	0.32081
ENSG00000108592	FTSJ3	0.469354	0.639678	0.170324
ENSG00000108395	TRIM37	0.452937	0.642278	0.18934
ENSG00000167085	PHB	0.50531	0.691584	0.186274
ENSG00000112238	PRDM13	0.708149	0.972747	0.264598
ENSG00000118894	EEF2KMT	0.475531	0.650309	0.174778
ENSG00000111775	COX6A1	0.56551	0.831464	0.265954
ENSG00000270977	AC015849.5	0.432598	0.644246	0.211649
ENSG00000178691	SUZ12	0.490968	0.688775	0.197807
ENSG00000170540	ARL6IP1	0.500232	0.69568	0.195448
ENSG00000232648	AC107214.1	0.131077	0.193306	0.0622296
ENSG00000218502	H2AZP3	0.150738	0.212325	0.0615867
ENSG00000169727	GPS1	0.408072	0.615693	0.207621
ENSG00000180329	CCDC43	0.370751	0.527496	0.156745
ENSG00000141560	FN3KRP	0.430553	0.604859	0.174306
ENSG00000136938	ANP32B	0.453319	0.640852	0.187533
ENSG00000243479	MNX1-AS1	0.683322	1.00198	0.318655
ENSG00000182628	SKA2	0.474665	0.773901	0.299235
ENSG00000181610	MRPS23	0.489119	0.686694	0.197575
ENSG00000153187	HNRNPU	0.290469	0.417713	0.127245
ENSG00000164338	UTP15	0.329131	0.463459	0.134328
ENSG00000007080	CCDC124	0.436499	0.637751	0.201252
ENSG00000271013	LRRC37A9P	0.214944	0.332587	0.117644
ENSG00000181038	METTL23	0.348489	0.523671	0.175183
ENSG00000232387	SKA2P1	0.0661868	0.101339	0.0351526
ENSG00000167881	SRP68	0.295842	0.506239	0.210397
ENSG00000234828	IQCM	0.181145	0.270137	0.0889913
ENSG00000108506	INTS2	0.36147	0.536566	0.175096
ENSG00000185379	RAD51D	0.399661	0.580523	0.180861
ENSG00000171302	CANT1	0.352993	0.525983	0.17299
ENSG00000130675	MNX1	0.449965	0.667854	0.217889
ENSG00000126243	LRFN3	0.504938	0.758195	0.253258
ENSG00000167863	ATP5PD	0.381954	0.630986	0.249032
ENSG00000125656	CLPP	0.319552	0.488207	0.168655
ENSG00000225224	RPS27AP12	0.081817	0.139986	0.0581691
ENSG00000189308	LIN54	0.290099	0.446793	0.156694
ENSG00000228532	SUMO2P21	0.133519	0.202598	0.0690785
ENSG00000122966	CIT	0.460006	0.789589	0.329583
ENSG00000130921	C12orf65	0.255122	0.387277	0.132154
ENSG00000257576	HSPD1P4	0.129379	0.201438	0.072059
ENSG00000095209	TMEM38B	0.540001	0.929831	0.389829
ENSG00000239322	ATP6V1B1-AS1	0.1201	0.211357	0.0912572
ENSG00000278845	MRPL45	0.34074	0.539657	0.198917
ENSG00000131844	MCCC2	0.293713	0.463034	0.169322
ENSG00000184207	PGP	0.301717	0.514164	0.212447
ENSG00000108443	RPS6KB1	0.248182	0.421032	0.17285
ENSG00000224807	DUX4L9	0.234368	0.367024	0.132656
ENSG00000222017	AC011997.1	0.182191	0.300765	0.118573
ENSG00000244128	LINC01322	0.270359	0.42876	0.1584
ENSG00000172809	RPL38	0.389466	0.64177	0.252304
ENSG00000105393	BABAM1	0.253986	0.405638	0.151653
ENSG00000161542	PRPSAP1	0.296183	0.503532	0.207349
ENSG00000108262	GIT1	0.335693	0.556203	0.22051
ENSG00000146872	TLK2	0.182791	0.308225	0.125435
ENSG00000188725	SMIM15	0.22761	0.383498	0.155889
ENSG00000131473	ACLY	0.263738	0.459518	0.19578
ENSG00000178035	IMPDH2	0.248613	0.422321	0.173708
ENSG00000105983	LMBR1	0.242661	0.418781	0.17612
ENSG00000165060	FXN	0.247988	0.446209	0.198221
ENSG00000276529	AP001505.1	0.214796	0.407827	0.193032
ENSG00000073969	NSF	0.228601	0.405816	0.177215
ENSG00000106554	CHCHD3	0.209426	0.383492	0.174066
ENSG00000067596	DHX8	0.194118	0.364626	0.170508
ENSG00000130159	ECSIT	0.237323	0.484729	0.247406
ENSG00000187555	USP7	0.187898	0.366455	0.178557
ENSG00000110871	COQ5	0.197357	0.384695	0.187339
ENSG00000151466	SCLT1	0.182518	0.360005	0.177487
ENSG00000111716	LDHB	0.374155	0.747318	0.373163
ENSG00000182552	RWDD4	0.157178	0.31126	0.154081
ENSG00000141198	TOM1L1	0.237743	0.457512	0.219769
ENSG00000085721	RRN3	0.159152	0.313358	0.154207
