# Supplementary material for: Genes whose expressions in the primary lung squamous cell carcinoma are able to accurately predict the progression of metastasis through lymphatic system, inferred from a bioinformatics analyses
Source: Sci Rep. 2023 Apr 25;13:6733. doi: 10.1038/s41598-023-33897-3 (PMC10130036; doi:10.1038/s41598-023-33897-3)
Supplement: Supplementary file 2 — Supplementary Information 2. [file 41598_2023_33897_MOESM2_ESM.xlsx]

## Sheet: inf
en.id	names	lung.N.vs.C	lung.NN.vs.C	lung.NN.vs.N
ENSG00000259417	CTXND1	-2.81473	-2.99542	-0.180688
ENSG00000183019	MCEMP1	-5.32066	-5.67981	-0.359145
ENSG00000119457	SLC46A2	-3.43247	-3.67615	-0.243677
ENSG00000231322	RPL13AP17	-2.77979	-2.97758	-0.197789
ENSG00000163380	LMOD3	-0.841704	-0.904475	-0.0627711
ENSG00000214491	SEC14L6	-3.25798	-3.60311	-0.345134
ENSG00000117834	SLC5A9	-2.47738	-2.70745	-0.230072
ENSG00000235997	LINC01936	-2.68073	-2.90766	-0.226926
ENSG00000242600	MBL1P	-1.58926	-1.77625	-0.186996
ENSG00000144285	SCN1A	-2.54264	-2.79444	-0.251793
ENSG00000134020	PEBP4	-4.91008	-5.43293	-0.522845
ENSG00000058335	RASGRF1	-4.02557	-4.46698	-0.44141
ENSG00000160111	CPAMD8	-3.47058	-3.89301	-0.422434
ENSG00000019102	VSIG2	-3.72381	-4.19826	-0.474457
ENSG00000110195	FOLR1	-4.85038	-5.45607	-0.605689
ENSG00000163075	CFAP221	-2.88202	-3.30359	-0.421576
ENSG00000268416	AC010329.1	-2.08524	-2.38014	-0.294908
ENSG00000153446	C16orf89	-4.8257	-5.39464	-0.568942
ENSG00000171885	AQP4	-5.62449	-6.30974	-0.685245
ENSG00000080493	SLC4A4	-3.24551	-3.65132	-0.405814
ENSG00000127241	MASP1	-2.61389	-2.98464	-0.370757
ENSG00000180772	AGTR2	-3.38696	-3.86206	-0.475094
ENSG00000204334	ERICH2	-1.50155	-1.71341	-0.211853
ENSG00000112175	BMP5	-3.12193	-3.5097	-0.387769
ENSG00000103647	CORO2B	-2.18248	-2.46722	-0.284742
ENSG00000080293	SCTR	-2.81219	-3.26328	-0.451091
ENSG00000159713	TPPP3	-3.16752	-3.61661	-0.449099
ENSG00000279838	AL356273.3	-0.611631	-0.705069	-0.0934386
ENSG00000186594	MIR22HG	-1.83542	-2.13685	-0.301429
ENSG00000133661	SFTPD	-5.36375	-6.1543	-0.790546
ENSG00000169891	REPS2	-1.73264	-1.98643	-0.253785
ENSG00000095713	CRTAC1	-3.97422	-4.73743	-0.76321
ENSG00000103811	CTSH	-2.48743	-2.91431	-0.426885
ENSG00000111859	NEDD9	-2.3495	-2.70768	-0.35818
ENSG00000171798	KNDC1	-2.55539	-2.92435	-0.368959
ENSG00000173467	AGR3	-3.55307	-4.06662	-0.513551
ENSG00000001626	CFTR	-2.98771	-3.42809	-0.440382
ENSG00000215217	C5orf49	-2.14375	-2.47529	-0.331536
ENSG00000223656	HMGB3P10	-0.165115	-0.19554	-0.0304248
ENSG00000171962	DRC3	-1.51689	-1.77788	-0.26099
ENSG00000132122	SPATA6	-1.53519	-1.81132	-0.276124
ENSG00000152763	DNAI4	-1.65372	-1.94768	-0.293965
ENSG00000185303	SFTPA2	-6.80927	-7.96135	-1.15208
ENSG00000162543	UBXN10	-2.43972	-2.93525	-0.495527
ENSG00000254363	AC011379.2	-0.928314	-1.08175	-0.15344
ENSG00000047936	ROS1	-3.42226	-4.17808	-0.755814
ENSG00000197249	SERPINA1	-3.25675	-3.82454	-0.567794
ENSG00000203709	MIR29B2CHG	-1.6463	-1.94769	-0.301395
ENSG00000186409	CCDC30	-1.05261	-1.29314	-0.240528
ENSG00000099260	PALMD	-1.9072	-2.2438	-0.336594
ENSG00000168447	SCNN1B	-2.65555	-3.17609	-0.520538
ENSG00000179023	KLHDC7A	-1.76169	-2.10688	-0.345192
ENSG00000124839	RAB17	-2.19912	-2.6055	-0.406379
ENSG00000258441	LINC00641	-1.21689	-1.46717	-0.250271
ENSG00000260966	AP001486.2	-0.9833	-1.24378	-0.260485
ENSG00000228878	SEPTIN7-DT	-0.52754	-0.638956	-0.111417
ENSG00000100311	PDGFB	-1.53531	-1.88235	-0.347042
ENSG00000186715	MST1L	-1.04112	-1.24841	-0.207294
ENSG00000168994	PXDC1	-1.2568	-1.5416	-0.284802
ENSG00000271736	LINC02772	-0.588643	-0.726149	-0.137506
ENSG00000168878	SFTPB	-5.38452	-6.56179	-1.17728
ENSG00000244731	C4A	-1.85978	-2.24816	-0.388378
ENSG00000181322	NME9	-0.831771	-1.00187	-0.170101
ENSG00000009724	MASP2	-0.644822	-0.785557	-0.140736
ENSG00000164265	SCGB3A2	-3.77335	-4.67402	-0.900666
ENSG00000157551	KCNJ15	-2.01473	-2.45148	-0.436745
ENSG00000253958	CLDN23	-1.27171	-1.57058	-0.298864
ENSG00000186976	EFCAB6	-0.889186	-1.1476	-0.258417
ENSG00000169085	VXN	-0.650438	-0.807589	-0.157152
ENSG00000255455	AP003486.1	-0.779848	-0.956388	-0.17654
ENSG00000228412	LNC-LBCS	-0.661636	-0.813598	-0.151962
ENSG00000150773	PIH1D2	-0.723842	-0.888576	-0.164735
ENSG00000199133	MIRLET7D	-0.306946	-0.377063	-0.070117
ENSG00000213171	LINGO4	-0.342887	-0.428875	-0.085988
ENSG00000131771	PPP1R1B	-2.13449	-2.66861	-0.534113
ENSG00000244699	AC139453.2	-0.185811	-0.231987	-0.0461759
ENSG00000156042	CFAP70	-1.04164	-1.30606	-0.264414
ENSG00000140527	WDR93	-0.660667	-0.835473	-0.174805
ENSG00000274565	AC080038.1	-0.491221	-0.62282	-0.131599
ENSG00000184985	SORCS2	-1.74162	-2.20903	-0.467414
ENSG00000137494	ANKRD42	-0.645258	-0.833949	-0.188691
ENSG00000228127	LINC01649	-0.132167	-0.170435	-0.0382682
ENSG00000102904	TSNAXIP1	-0.749007	-0.961909	-0.212903
ENSG00000196188	CTSE	-2.75105	-3.63019	-0.879139
ENSG00000162599	NFIA	-0.898451	-1.18723	-0.288779
ENSG00000259642	ST20-AS1	-0.561529	-0.723058	-0.161529
ENSG00000172738	TMEM217	-0.546606	-0.704858	-0.158252
ENSG00000117016	RIMS3	-1.13064	-1.55485	-0.42421
ENSG00000064270	ATP2C2	-1.48518	-1.95115	-0.465961
ENSG00000182636	NDN	-1.19116	-1.58459	-0.393422
ENSG00000186399	GOLGA8R	-0.195642	-0.275543	-0.0799012
ENSG00000207870	MIR221	-0.211412	-0.282934	-0.0715221
ENSG00000146233	CYP39A1	-0.997418	-1.39065	-0.393233
ENSG00000187240	DYNC2H1	-0.836298	-1.16224	-0.325947
ENSG00000115221	ITGB6	-1.41898	-2.01896	-0.599976
ENSG00000240875	LINC00886	-0.657709	-0.907734	-0.250025
ENSG00000096093	EFHC1	-0.608271	-0.836567	-0.228297
ENSG00000257017	HP	-1.98098	-2.75772	-0.77674
ENSG00000261490	AC005674.1	-0.546104	-0.750095	-0.203991
ENSG00000171385	KCND3	-0.961359	-1.32749	-0.366132
ENSG00000254162	AC009812.3	-0.212014	-0.2961	-0.0840859
ENSG00000270504	AL391422.4	-0.597002	-0.915856	-0.318854
ENSG00000145949	MYLK4	-0.350941	-0.520315	-0.169374
ENSG00000154222	CC2D1B	-0.292929	-0.43405	-0.141121
ENSG00000177483	RBM44	-0.235298	-0.348168	-0.11287
ENSG00000188779	SKOR1	-0.192531	-0.306728	-0.114197
ENSG00000153291	SLC25A27	-0.552146	-0.895046	-0.3429
ENSG00000162949	CAPN13	-1.03525	-1.58665	-0.551402
ENSG00000235859	AC006978.1	-0.310573	-0.512723	-0.202149
ENSG00000223704	LINC01422	-0.176151	-0.286213	-0.110062
ENSG00000206530	CFAP44	-0.500311	-0.8664	-0.366088
ENSG00000197461	PDGFA	-0.558496	-0.948364	-0.389868
ENSG00000174151	CYB561D1	-0.287408	-0.480742	-0.193335
ENSG00000101443	WFDC2	-0.788348	-1.60677	-0.818421
ENSG00000079277	MKNK1	-0.1882	-0.352509	-0.164309
ENSG00000261083	LINC02516	-0.0483761	-0.0926871	-0.044311
