# Supplementary material for: Genes whose expressions in the primary lung squamous cell carcinoma are able to accurately predict the progression of metastasis through lymphatic system, inferred from a bioinformatics analyses
Source: Sci Rep. 2023 Apr 25;13:6733. doi: 10.1038/s41598-023-33897-3 (PMC10130036; doi:10.1038/s41598-023-33897-3)
Supplement: Supplementary file 5 — Supplementary Table 1. [file 41598_2023_33897_MOESM5_ESM.txt]

Supplementary Table1. Correlation results between all DEGs and four reference genes
gene	cor(PVT1)	cor(SKP2)	cor(CD151)	cor(MMP1)
ASF1B	0.518967749	0.67075752	-0.49250956	0.40206496
ATAD2	0.579876292	0.670272338	-0.482065808	0.418538661
AURKA	0.557758609	0.667184949	-0.418379047	0.475047584
AURKB	0.602290043	0.689175076	-0.476448649	0.446195962
BIRC5	0.562254127	0.73656544	-0.466454445	0.498281937
BUB1	0.544476073	0.727710876	-0.504144533	0.442113512
CCNA2	0.54587781	0.705295086	-0.478891217	0.472297857
CCNB1	0.574329592	0.669590902	-0.421778314	0.500683213
CCNB2	0.586885478	0.728810253	-0.492759679	0.477703283
CDC6	0.57334839	0.746282351	-0.518319591	0.466895408
CDCA5	0.569476578	0.7248329	-0.470081415	0.484471976
CDK1	0.55161516	0.681156568	-0.476786869	0.480788314
CDT1	0.549079508	0.651079125	-0.435867454	0.434232742
CENPA	0.588514122	0.731217592	-0.491673857	0.463040237
CEP55	0.599529812	0.647260204	-0.403925469	0.546722346
CIP2A	0.487358718	0.682258012	-0.506661114	0.442040025
CPAMD8	-0.491994488	-0.504512545	0.414394528	-0.402140184
DSCC1	0.568181021	0.681261629	-0.483567975	0.403393499
ERCC6L	0.487792764	0.662432383	-0.466899668	0.404653088
EXO1	0.579668009	0.740074954	-0.523810371	0.475830629
FOXM1	0.550628055	0.715171578	-0.49013714	0.487705492
GINS1	0.522436268	0.731010861	-0.523021666	0.458957875
GINS2	0.500839176	0.682627228	-0.473358805	0.401162373
KIF11	0.546491623	0.725621886	-0.517013442	0.464446117
KIF4A	0.543365683	0.720220833	-0.485925194	0.480223866
KPNA2	0.483211277	0.664376614	-0.473412145	0.439509169
LMOD3	-0.470285089	-0.620986023	0.450221395	-0.494060267
MAD2L1	0.506988821	0.711618001	-0.501092441	0.437688781
MCM10	0.561039734	0.723914796	-0.507204968	0.454699946
MELK	0.552677297	0.676532259	-0.464259385	0.453607932
MKI67	0.520630215	0.634351771	-0.451804475	0.457508926
MYBL2	0.570951657	0.705728609	-0.435395158	0.510150225
NCAPG	0.547583579	0.725437395	-0.482779502	0.474166885
NCAPH	0.574299979	0.736125581	-0.524929283	0.444853016
NDC80	0.52969977	0.690395812	-0.510301993	0.410277341
NUF2	0.586503215	0.698734999	-0.536773591	0.426859941
PBK	0.55073176	0.692000115	-0.505887002	0.419957592
PCLAF	0.515243538	0.620620133	-0.449146013	0.431904635
PEBP4	-0.424389478	-0.474313324	0.41857887	-0.440768067
PLK1	0.591343046	0.692162154	-0.427700654	0.513083934
PRR11	0.496798917	0.697053656	-0.409612451	0.488810918
PTTG1	0.593229643	0.622631739	-0.402152357	0.471102254
RACGAP1	0.494367437	0.687132645	-0.467131718	0.448789774
RRM2	0.539992448	0.676169776	-0.441340602	0.517679443
SEC14L6	-0.514750661	-0.546069288	0.431147707	-0.447703031
SKA1	0.534300818	0.723688347	-0.486158521	0.422883052
SLC46A2	-0.456170332	-0.561770428	0.456408414	-0.483290987
SPC25	0.532267463	0.687830162	-0.46277736	0.405545005
TOP2A	0.543834205	0.735146401	-0.533385645	0.451956283
TPX2	0.560517288	0.723276194	-0.463941065	0.498136668
TROAP	0.621411468	0.704462956	-0.526533222	0.426681702
UBE2T	0.575529003	0.697137305	-0.496153724	0.442960362
UHRF1	0.531923135	0.667843221	-0.46755128	0.441648619
VSIG2	-0.425429545	-0.515908871	0.420541639	-0.410697164
WDHD1	0.463799444	0.682534148	-0.432444664	0.428997531
ZWINT	0.519068375	0.692800142	-0.455513598	0.443575819
