# Supplementary material for: Genes whose expressions in the primary lung squamous cell carcinoma are able to accurately predict the progression of metastasis through lymphatic system, inferred from a bioinformatics analyses
Source: Sci Rep. 2023 Apr 25;13:6733. doi: 10.1038/s41598-023-33897-3 (PMC10130036; doi:10.1038/s41598-023-33897-3)
Supplement: Supplementary file 6 — Supplementary Table 2. [file 41598_2023_33897_MOESM6_ESM.txt]

Supplementary Table2. The results of high ability of 56 genes to be as diagnostic potential biomarkers, with an AUC>0.9
Marker	AUC
SLC46A2	0.99848
SEC14L6	0.99574
VSIG2	0.99074
PEBP4	0.99563
CPAMD8	0.99262
LMOD3	0.98899
MCM10	0.99504
PRR11	0.99293
UBE2T	0.99832
NDC80	0.99582
TPX2	0.99684
BIRC5	0.99676
AURKA	0.99746
KIF4A	0.99734
CDC6	0.99605
GINS1	0.99727
MYBL2	0.99598
ASF1B	0.99262
NCAPG	0.99449
CENPA	0.99809
NCAPH	0.99734
ZWINT	0.99629
GINS2	0.99602
FOXM1	0.99496
TOP2A	0.99516
TROAP	0.99785
DSCC1	0.98938
CCNB1	0.99656
KIF11	0.99609
NUF2	0.99781
CCNA2	0.99605
CDCA5	0.99656
CEP55	0.99527
MKI67	0.98856
SKA1	0.99609
ATAD2	0.99305
CCNB2	0.99684
SPC25	0.99461
RACGAP1	0.99234
MAD2L1	0.99707
PTTG1	0.99496
CIP2A	0.99512
MELK	0.99676
PCLAF	0.98645
PBK	0.99481
BUB1	0.99402
CDT1	0.99508
CDK1	0.99398
RRM2	0.99348
EXO1	0.99582
AURKB	0.99605
PLK1	0.9973
KPNA2	0.99098
ERCC6L	0.98617
WDHD1	0.99422
UHRF1	0.99504
